# Supplementary material for: Inhibition of the Myocardin-Related Transcription Factor Pathway Increases Efficacy of Trametinib in NRAS-Mutant Melanoma Cell Lines
Source: Cancers (Basel). 2021 Apr 22;13(9):2012. doi: 10.3390/cancers13092012 (PMC8122681; doi:10.3390/cancers13092012)
Supplement: Supplementary file 1 [file cancers-13-02012-s001.zip]

Archive with 1 entries (1 files):
- cancers-1180979-SI.pdf
